# Supplementary material for: The Possible Role of Mycotoxins in the Pathogenesis of Endometrial Cancer
Source: Toxins (Basel). 2024 May 23;16(6):236. doi: 10.3390/toxins16060236 (PMC11209310; doi:10.3390/toxins16060236)
Supplement: Supplementary file 1 [file toxins-16-00236-s001.zip]

Archive with 1 entries (1 files):
- toxins-2965006-supplementary.pdf
